# Supplementary material for: Characterization of the cluster MabR prophages of Mycobacterium abscessus and Mycobacterium chelonae
Source: G3 (Bethesda). 2022 Jul 27;12(9):jkac188. doi: 10.1093/g3journal/jkac188 (PMC9434293; doi:10.1093/g3journal/jkac188)
Supplement: jkac188_Supplementary_FigureS1 [file jkac188_supplementary_figures1.zip]

Archive with 1 entries (1 files):
- jkac188_Supplementary_FigureS1.eps
